# Supplementary material for: CT-Derived Paraspinal Muscle Asymmetry Is Associated with Deformity Severity in Adolescent Idiopathic Scoliosis: A Quantitative CT Study
Source: J Clin Med. 2026 Apr 17;15(8):3084. doi: 10.3390/jcm15083084 (PMC13117103; doi:10.3390/jcm15083084)
Supplement: Supplementary file 1 [file jcm-15-03084-s001.zip]

Archive with 1 entries (1 files):
- jcm-4169991-supplementary.pdf
